# Supplementary material for: Characterization and genomic analysis of Bacillus megaterium with the ability to degrade aflatoxin B1
Source: Front Microbiol. 2024 Aug 7;15:1407270. doi: 10.3389/fmicb.2024.1407270 (PMC11335518; doi:10.3389/fmicb.2024.1407270)
Supplement: SUPPLEMENTARY TABLE S2 — The enzyme of SX1-1 annotated by the COG database. [file Table_2.XLSX]

## Sheet: Table S2
Gene_id	Identity	E_value	COG_gene_id	COG_num	Functional_description	Functional_class	Class_description
SX-1_GM000022	69.4	5.1e-135	YP_002314763	COG1294	Cytochrome bd-type quinol oxidase, subunit 2	C	Energy production and conversion ;
SX-1_GM000023	70.2	8.4e-183	YP_002314764	COG1271	Cytochrome bd-type quinol oxidase, subunit 1	C	Energy production and conversion ;
SX-1_GM000253	50.4	1.9e-130	YP_002315067	COG0029	Aspartate oxidase	H	Coenzyme transport and metabolism ;
SX-1_GM000338	55.1	3.4e-110	YP_007423721	COG0635	Coproporphyrinogen III oxidase or related Fe-S oxidoreductase	H	Coenzyme transport and metabolism ;
SX-1_GM000642	56.5	4.2e-84	YP_007423284	COG1496	Copper oxidase (laccase) domain	P	Inorganic ion transport and metabolism ;
SX-1_GM000867	58	5.4e-56	YP_002315801	COG1999	Cytochrome oxidase Cu insertion factor, SCO1/SenC/PrrC family	O	Posttranslational modification, protein turnover, chaperones ;
SX-1_GM000944	59.1	3.4e-153	NP_844795	COG1232	Protoporphyrinogen oxidase	H	Coenzyme transport and metabolism ;
SX-1_GM001079	54.4	4.4e-60	YP_006181887	COG3576	Predicted flavin-nucleotide-binding protein, pyridoxine 5'-phosphate oxidase superfamily	R	General function prediction only ;
SX-1_GM001147	63.2	1.1e-42	YP_004091777	COG0599	Uncharacterized conserved protein YurZ, alkylhydroperoxidase/carboxymuconolactone decarboxylase family	R	General function prediction only ;
SX-1_GM001471	63	9.9e-149	YP_007421919	COG0665	Glycine/D-amino acid oxidase (deaminating)	E	Amino acid transport and metabolism ;
SX-1_GM001591	57.7	3.4e-80	NP_241758	COG3336	Cytochrome c oxidase assembly factor CtaG	CO	Energy production and conversion ; Posttranslational modification, protein turnover, chaperones ;
SX-1_GM001622	62.9	1.4e-102	NP_843230	COG1622	Heme/copper-type cytochrome/quinol oxidase, subunit 2	C	Energy production and conversion ;
SX-1_GM001623	71.4	8.5e-293	YP_007419937	COG0843	Heme/copper-type cytochrome/quinol oxidase, subunit 1	C	Energy production and conversion ;
SX-1_GM001624	71.6	1.4e-76	NP_843228	COG1845	Heme/copper-type cytochrome/quinol oxidase, subunit 3	C	Energy production and conversion ;
SX-1_GM001625	52	1.2e-23	NP_391693	COG3125	Heme/copper-type cytochrome/quinol oxidase, subunit 4	C	Energy production and conversion ;
SX-1_GM001918	83.4	2.7e-246	YP_007422113	COG0579	L-2-hydroxyglutarate oxidase LhgO	G	Carbohydrate transport and metabolism ;
SX-1_GM002314	75.5	1.6e-163	YP_007422387	COG0665	Glycine/D-amino acid oxidase (deaminating)	E	Amino acid transport and metabolism ;
SX-1_GM002837	63.9	5.5e-39	YP_004984224	COG3278	Cbb3-type cytochrome oxidase, subunit 1	C	Energy production and conversion ;
SX-1_GM002924	80.7	6.7e-311	YP_002316213	COG0843	Heme/copper-type cytochrome/quinol oxidase, subunit 1	C	Energy production and conversion ;
SX-1_GM002925	81.6	8.1e-96	YP_004981678	COG1845	Heme/copper-type cytochrome/quinol oxidase, subunit 3	C	Energy production and conversion ;
SX-1_GM002926	61.7	5.6e-35	YP_002316211	COG3125	Heme/copper-type cytochrome/quinol oxidase, subunit 4	C	Energy production and conversion ;
SX-1_GM002927	61.2	8.8e-90	YP_004981680	COG3336	Cytochrome c oxidase assembly factor CtaG	CO	Energy production and conversion ; Posttranslational modification, protein turnover, chaperones ;
SX-1_GM003091	47.5	4e-204	YP_643542	COG0665	Glycine/D-amino acid oxidase (deaminating)	E	Amino acid transport and metabolism ;
SX-1_GM003092	57.8	2.5e-125	YP_008735017	COG0665	Glycine/D-amino acid oxidase (deaminating)	E	Amino acid transport and metabolism ;
SX-1_GM003699	70.3	4.9e-43	YP_006181549	COG0599	Uncharacterized conserved protein YurZ, alkylhydroperoxidase/carboxymuconolactone decarboxylase family	R	General function prediction only ;
SX-1_GM003943	55.3	2.1e-117	NP_391754	COG1294	Cytochrome bd-type quinol oxidase, subunit 2	C	Energy production and conversion ;
SX-1_GM003944	68.1	5.4e-188	NP_472194	COG1271	Cytochrome bd-type quinol oxidase, subunit 1	C	Energy production and conversion ;
SX-1_GM004346	69.7	1.6e-47	YP_002775368	COG0599	Uncharacterized conserved protein YurZ, alkylhydroperoxidase/carboxymuconolactone decarboxylase family	R	General function prediction only ;
SX-1_GM004435	46.9	2.6e-84	NP_843255	COG0665	Glycine/D-amino acid oxidase (deaminating)	E	Amino acid transport and metabolism ;
SX-1_GM004456	72.8	2.2e-211	NP_843387	COG0635	Coproporphyrinogen III oxidase or related Fe-S oxidoreductase	H	Coenzyme transport and metabolism ;
SX-1_GM004487	55.9	3.2e-156	YP_004981156	COG1232	Protoporphyrinogen oxidase	H	Coenzyme transport and metabolism ;
SX-1_GM004499	84.2	4.8e-251	YP_007422113	COG0579	L-2-hydroxyglutarate oxidase LhgO	G	Carbohydrate transport and metabolism ;
SX-1_GM004795	67.4	1.8e-29	YP_002770676	COG3125	Heme/copper-type cytochrome/quinol oxidase, subunit 4	C	Energy production and conversion ;
SX-1_GM004796	68.6	6e-72	YP_004645559	COG1845	Heme/copper-type cytochrome/quinol oxidase, subunit 3	C	Energy production and conversion ;
SX-1_GM004797	77.9	0	YP_002770674	COG0843	Heme/copper-type cytochrome/quinol oxidase, subunit 1	C	Energy production and conversion ;
SX-1_GM004798	51.7	3.8e-89	YP_002770673	COG1622	Heme/copper-type cytochrome/quinol oxidase, subunit 2	C	Energy production and conversion ;
SX-1_GM004874	70.3	1.1e-63	YP_004982491	COG0386	Glutathione peroxidase, house-cleaning role in reducing lipid peroxides	VI	Defense mechanisms ; Lipid transport and metabolism ;
SX-1_GM005286	47.9	1.7e-98	YP_008801020	COG3420	Nitrous oxidase accessory protein NosD, contains tandem CASH domains	P	Inorganic ion transport and metabolism ;
SX-1_GM005839	52.8	4.6e-29	YP_004638688	COG0599	Uncharacterized conserved protein YurZ, alkylhydroperoxidase/carboxymuconolactone decarboxylase family	R	General function prediction only ;
SX-1_GM006377	47.1	5.3e-35	YP_004573675	COG0599	Uncharacterized conserved protein YurZ, alkylhydroperoxidase/carboxymuconolactone decarboxylase family	R	General function prediction only ;
SX-1_GM006378	40	1.6e-06	YP_003621235	COG0599	Uncharacterized conserved protein YurZ, alkylhydroperoxidase/carboxymuconolactone decarboxylase family	R	General function prediction only ;
SX-1_GM006755	58.1	2.9e-24	YP_006461797	COG3125	Heme/copper-type cytochrome/quinol oxidase, subunit 4	C	Energy production and conversion ;
SX-1_GM000103	61.7	4.2e-110	NP_390831	COG0616	Periplasmic serine protease, ClpP class	O	Posttranslational modification, protein turnover, chaperones ;
SX-1_GM000348	55.6	1.7e-124	NP_390417	COG1030	Membrane-bound serine protease (ClpP class)	O	Posttranslational modification, protein turnover, chaperones ;
SX-1_GM000400	40.6	2.3e-104	YP_002315254	COG0705	Membrane associated serine protease, rhomboid family	O	Posttranslational modification, protein turnover, chaperones ;
SX-1_GM001010	53.4	1.6e-109	YP_004980851	COG0265	Periplasmic serine protease, S1-C subfamily, contain C-terminal PDZ domain	O	Posttranslational modification, protein turnover, chaperones ;
SX-1_GM001295	55.8	1.1e-140	YP_004641636	COG1404	Serine protease, subtilisin family	O	Posttranslational modification, protein turnover, chaperones ;
SX-1_GM002467	56.1	1.5e-254	NP_241697	COG1404	Serine protease, subtilisin family	O	Posttranslational modification, protein turnover, chaperones ;
SX-1_GM002715	52.7	5.3e-300	NP_242946	COG1404	Serine protease, subtilisin family	O	Posttranslational modification, protein turnover, chaperones ;
SX-1_GM003068	70.5	3.9e-129	YP_004971814	COG1404	Serine protease, subtilisin family	O	Posttranslational modification, protein turnover, chaperones ;
SX-1_GM003442	61.5	3.3e-115	YP_006182578	COG1404	Serine protease, subtilisin family	O	Posttranslational modification, protein turnover, chaperones ;
SX-1_GM003791	41.8	1.1e-85	NP_391402	COG0265	Periplasmic serine protease, S1-C subfamily, contain C-terminal PDZ domain	O	Posttranslational modification, protein turnover, chaperones ;
SX-1_GM003865	44.1	1.9e-171	NP_244630	COG1404	Serine protease, subtilisin family	O	Posttranslational modification, protein turnover, chaperones ;
SX-1_GM003967	62.1	2.7e-135	YP_004984284	COG0265	Periplasmic serine protease, S1-C subfamily, contain C-terminal PDZ domain	O	Posttranslational modification, protein turnover, chaperones ;
SX-1_GM004921	79	2.7e-203	YP_002314447	COG1066	Predicted ATP-dependent serine protease	O	Posttranslational modification, protein turnover, chaperones ;
SX-1_GM005006	48.4	2e-46	YP_006179039	COG0705	Membrane associated serine protease, rhomboid family	O	Posttranslational modification, protein turnover, chaperones ;
SX-1_GM005464	41.4	6.7e-42	YP_007421700	COG1404	Serine protease, subtilisin family	O	Posttranslational modification, protein turnover, chaperones ;
SX-1_GM005670	45.6	9e-64	NP_243049	COG1404	Serine protease, subtilisin family	O	Posttranslational modification, protein turnover, chaperones ;
SX-1_GM006384	44.1	5.4e-95	YP_007943941	COG1404	Serine protease, subtilisin family	O	Posttranslational modification, protein turnover, chaperones ;
SX-1_GM006514	56.4	1.3e-144	YP_004641636	COG1404	Serine protease, subtilisin family	O	Posttranslational modification, protein turnover, chaperones ;
SX-1_GM006586	45.2	1.4e-85	NP_391719	COG1404	Serine protease, subtilisin family	O	Posttranslational modification, protein turnover, chaperones ;
SX-1_GM006664	44.7	4.6e-99	YP_001086490	COG1066	Predicted ATP-dependent serine protease	O	Posttranslational modification, protein turnover, chaperones ;
SX-1_GM006984	41	2e-20	YP_810501	COG0705	Membrane associated serine protease, rhomboid family	O	Posttranslational modification, protein turnover, chaperones ;
SX-1_GM002769	62.4	5.9e-194	YP_007422082	COG1785	Alkaline phosphatase	PR	Inorganic ion transport and metabolism ; General function prediction only ;
SX-1_GM003066	66.2	1.3e-145	YP_004983442	COG1785	Alkaline phosphatase	PR	Inorganic ion transport and metabolism ; General function prediction only ;
SX-1_GM003800	72.7	2e-256	NP_388144	COG3540	Phosphodiesterase/alkaline phosphatase D	P	Inorganic ion transport and metabolism ;
SX-1_GM006517	56.4	1.4e-137	YP_008799525	COG1785	Alkaline phosphatase	PR	Inorganic ion transport and metabolism ; General function prediction only ;
SX-1_GM006824	84.7	2.3e-226	NP_388455	COG1785	Alkaline phosphatase	PR	Inorganic ion transport and metabolism ; General function prediction only ;
SX-1_GM000387	83.2	7.7e-99	YP_002315239	COG0605	Superoxide dismutase	P	Inorganic ion transport and metabolism ;
SX-1_GM002544	48.4	8.1e-45	YP_004641432	COG2032	Cu/Zn superoxide dismutase	P	Inorganic ion transport and metabolism ;
SX-1_GM003654	49.7	1.1e-45	NP_847325	COG2032	Cu/Zn superoxide dismutase	P	Inorganic ion transport and metabolism ;
SX-1_GM004523	54.1	2.7e-92	NP_843942	COG0605	Superoxide dismutase	P	Inorganic ion transport and metabolism ;
