# Supplementary material for: Characterization and genomic analysis of Bacillus megaterium with the ability to degrade aflatoxin B1
Source: Front Microbiol. 2024 Aug 7;15:1407270. doi: 10.3389/fmicb.2024.1407270 (PMC11335518; doi:10.3389/fmicb.2024.1407270)
Supplement: SUPPLEMENTARY TABLE S3 — VFDB database prediction for SX1-1. [file Table_3.XLSX]

## Sheet: Table S3
Gene_id	Identity	E_value	VFDB_internal_id	VF_id	VF_name	Related_genes	Structure_features	Functions	Mechanism
SX-1_GM000035	40.4	2.7e-33	VFG036559	CVF197	ABC transporter	fbpC iron-uptake permease ATP-binding protein
SX-1_GM000085	41.4	3e-51	VFG043303	AI148	HexNAc	motA chemotaxis protein
SX-1_GM000139	45	2.5e-52	VFG031738	CVF667	RegX3	regX3 Sensory transduction protein RegX3
SX-1_GM000145	47	1.8e-77	VFG043556	AI368	GAPDH	MG_301 glyceraldehyde-3-phosphate dehydrogenase
SX-1_GM000185	45.3	2.1e-07	VFG027273	CVF334	DevR/S	devR/dosR two component transcriptional regulator
SX-1_GM000189	40	9.5e-34	VFG030692	CVF651	Trehalose-recycling ABC transporter	sugC sugar ABC transporter
SX-1_GM000203	48.4	1.9e-39	VFG013265	CVF494	LOS	orfM deoxyribonucleotide triphosphate pyrophosphatase	Biosynthesis pathway of LOS is producing a branched oligosaccharide attached to a lipid A via two 3-deoxy-D-manno-2-octulosonic acid (KDO) molecules. The rfaC gene product adds the first heptose (Hep I) to KDO. The rfaF gene product adds the second Hep onto Hep I and is required for <alpha>-chain elongation. The lgtF gene product adds the first Glc of the <alpha>-chain. Genes lgtA, lgtB, lgtE are…	-	Involved in immune system evasion, attachment to epithelial tissue, important mediator of the proinflammatory response;LOS sialylation (by the enzyme Lst) prevents complement deposition and phagocytosis by neutrophils;LOS modification by phosphoethanolamine (by the enzyme LptA) provides resistance to antimicrobial peptides and complement	Binds to asialoglycoprotein receptors on the host cell surface
SX-1_GM000211	44.8	2.4e-34	VFG009376	CVF309	Leucine synthesis	leuD 3-isopropylmalate dehydratase, small subunit
SX-1_GM000213	49.4	4.5e-118	VFG005535	CVF149	Trigger factor	tig/ropA trigger factor
SX-1_GM000221	42.3	2.8e-61	VFG013198	CVF506	Heme biosynthesis	hemC porphobilinogen deaminase
SX-1_GM000223	47.4	9.8e-81	VFG013197	CVF506	Heme biosynthesis	hemB Porphobilinogen synthase
SX-1_GM000224	57.8	4.2e-140	VFG013203	CVF506	Heme biosynthesis	hemL glutamate-1-semialdehyde-2,1-aminomutase
SX-1_GM000275	43.8	1.2e-184	VFG027322	CVF335	(p)ppGpp synthesis and hydrolysis	relA pppGpp synthetase, RelA/SpoT family
SX-1_GM000341	57.8	2.2e-195	VFG043573	AI392	MOMP	CT396 molecular chaperone DnaK	-	-	Binds C3 and C3bi of the complement system and mediates the uptake of the bacteria via the CR1 and CR3 receptors of the macrophage	-
SX-1_GM000347	40.4	4.1e-26	VFG039549	CVF803	T4SS effectors	CBU_1594 Coxiella Dot/Icm type IVB secretion system translocated effector
SX-1_GM000364	50.5	1.6e-98	VFG024128	CVF325	Sigma A	sigA/rpoV RNA polymerase sigma factor rpoD
SX-1_GM000387	50.3	1.8e-53	VFG001867	VF0169	SodB	sodB superoxide dismutase	-	-	A cytoplasmic iron superoxide dismutase; important for intracellular survival and transmission	-
SX-1_GM000409	43.7	5.6e-58	VFG042842	AI109	type IV pili	pilB2 secretion system protein E
SX-1_GM000451	55	2.4e-80	VFG012174	CVF417	Hemolysin	Cthe_0827 hemolysin A	Best-characterized RTX protein secreted by a type I secretion system: the structural gene encoding the hemolysin (hylA) is part of an operon that also encodes a dedicated export system (HylB and HylD comprising a type I secretion system) and a toxin modifying enzyme (HylC). The HylC protein is responsible for acylation of HylA, resulting in toxin activation; The hyl operon is found on a plasmid o…	Pro-HlyA is activated in the cytoplasm to the hemolytically active form by HlyC, a fatty acid acyltransferase; C-terminal peptide Trp914-Arg936 is a major receptor-binding region; the HlyA export machinery consists of two specific inner mambrane (IM) proteins: HlyB, HlyD, and TolC, a multifunctional protein located in the outer membrane (OM); HlyB is inserted in the IM by eight hydrophobic <alpha…	Cytotoxic to many types of cells: erythrocytes, granulocytes, monocytes, endothelial cells and renal epithelial cells; stimulating the release of IL-1<beta> and TNF	HylA frist binds a receptor on the cell surface, a <beta>2-integrin in leukocytes or glycophorin in red blood cells, then becomes inserted in the cell membrane. Calcium binding to the glycine-rich repeats is essential for membrane lysis
SX-1_GM000461	41	1.8e-60	VFG043148	AI142	lateral flagella	lafK putative two-component response regulator
SX-1_GM000467	44.9	7e-79	VFG016502	CVF588	PDH-B	pdhB pyruvate dehydrogenase E1 component beta subunit
SX-1_GM000523	43.4	4.8e-91	VFG009392	CVF310	Lysine synthesis	lysA diaminopimelate decarboxylase
SX-1_GM000525	42.7	1.3e-24	VFG041304	SS047	Dot/Icm	lirB Dot/Icm type IV secretion system effector LirB	14 genes share detecable homology to the tra/trb genes of col1b-P9 plasmid, a member of the IncI class of conjugal plasmids; the second type IV secretion apparatus lvh(Legionella vir homologs) system is poorly characterized. Its 11 genes are located on a genomic-island-like region. It might play a role in the efficiency of host cell infection by L. pneumophila grown at lower temperatures. However…	Majority of the dot/icm genes are predicted to encode membrane-associated proteins;DotA is an integral cytoplasmic membrane protein with 8 membrane-spanning domians; IcmK and IcmB proteins are on bacterial surface; IcmQ, IcmS, IcmR, IcmW located in the bacterial cytoplasm;IcmS, IcmW, IvgA are chaperons; IcmX are periplasmic protein; RalF structure: 1XSZ	Allows survival and growth in macrophages, prevent phagosome acifidication and lysosome fusion, essential for induction of apoptosis in human macrophages	Assemble and activate a type IV secretion system in the bacterial membrane that exports plasmid and virulence factors to inhibit the phago-lysosome fusion and reprogram the Legionella-bearing vacuole; IcmS was shown to bind members of the SidE family (SidE, SdeA, SdeB, SdeC) and to be required for the export of SdeA; IcmW interacted with and was required for the translocation of additional Dot/Ic…
SX-1_GM000530	41.5	1.5e-28	VFG043456	AI186	Fibronectin-binding protein	scpB segregation and condensation protein B
SX-1_GM000574	46.1	2e-16	VFG043551	AI354	histone-like protein (Hlp)/laminin-binding protein (LBP)	ML1683 histone-like protein
SX-1_GM000581	54.9	5.5e-39	VFG031462	CVF660	Nucleoside diphosphate kinase	ndk nucleoside diphosphate kinase
SX-1_GM000582	48.2	5.8e-68	VFG043411	AI153	peritrichous flagella	cheR chemotaxis protein methyltransferase CheR
SX-1_GM000586	40.4	7e-37	VFG026357	CVF308	Tryptophan synthesis	trpD anthranilate phosphoribosyltransferase
SX-1_GM000610	45.3	5.9e-34	VFG000320	VF0056	LPS	kdtB lipopolysaccharide core biosynthesis protein	Composed of the O-antigen, core polysaccharides and lipid A; the genes involved in the biosynthesis of the basic O-antigen are located in the rfb/rfc loci; O-antigen modification is associated with temperate bacteriophages. Four different serotype-converting phages have been found: SfII, Sf6, SfV and SfX, which are involved in conversion of a serotype Y stain to serotypes 2a, 3b, 5a and X, respec…	-	Required for resistance to host defence and for the intracellular spread, but not for bacterial invasion	-
SX-1_GM000650	60.5	1.8e-45	VFG006811	CVF249	Lipoprotein-specific signal peptidase II	lspA signal peptidase II
SX-1_GM000656	43.9	2.2e-81	VFG047736	CVF845	Pyrimidine biosynthesis	F7308_0022 carbamoyl-phosphate synthase small chain	CarB, CarA, and PyrB encode the large and small subunits of carbamoylphosphate synthetase and aspartate carbamoyl transferase, respectively. These enzymes catalyze the first two steps in the pyrimidine nucleotide biosynthetic pathway in many bacteria, including Francisella, and are required for the virulence of several pathogens, including Salmonella and E. coli	-	Mediating bacterial resistance to reactive oxygen species (ROS) that is important for phagosomal escape	-
SX-1_GM000657	46	1e-272	VFG047713	CVF845	Pyrimidine biosynthesis	FNFX1_0026 hypothetical protein	CarB, CarA, and PyrB encode the large and small subunits of carbamoylphosphate synthetase and aspartate carbamoyl transferase, respectively. These enzymes catalyze the first two steps in the pyrimidine nucleotide biosynthetic pathway in many bacteria, including Francisella, and are required for the virulence of several pathogens, including Salmonella and E. coli	-	Mediating bacterial resistance to reactive oxygen species (ROS) that is important for phagosomal escape	-
SX-1_GM000662	51.8	3.6e-171	VFG006764	CVF227	Fibronectin-binding protein	fbpA fibronectin binding protein A
SX-1_GM000674	52.3	2.5e-68	VFG006794	CVF245	Serine-threonine phosphatase	stp hypothetical protein
SX-1_GM000677	47.2	4.4e-53	VFG046612	CVF833	Capsule	FN3523_1292 Ribulose-phosphate 3-epimerase	GBS can be suclassified into serotypes according to the immunologic type of the polysaccharide capsule. Of the nine serotypes described so far, the type Ia, Ib, II, III and V are reponsible for the majority of invasive human GBS disease; serotype III is particularly important becasue it causes the majority of infection to neonates	The different capsular polysaccharides consists of high-molecular-weight polymers with a repeating unit composed of glucose, galactose, N-acetylglucosamine and sialic acid; sialic acid plays important role in virulence	Inhibits the binding of the activated complement factor C3b to the surface of S. agalactiae, preventing the activation of the alternative complement pathway and inhibits complement-mediated opsonophagocytosis	-
SX-1_GM000690	55.1	6.5e-69	VFG038840	VF0473	Polar flagella	flmH 3-oxoacyl-ACP reductase	Types of bacterial movement: swimming, swarming, gliding, twitching and sliding. Only swimming and swarming are correlated with the presence of flagella. Swimming is an individual endeavour, while swarming is the movement of a group of bactera; constitutively expressed for motility in liquid environments	-	Necessary for motility, adhesion and invasion;glycosylation of the flagellin may play a role in provoking a proinflamatory response	-
SX-1_GM000691	57.5	2e-16	VFG011430	CVF383	LPS	acpXL acyl carrier protein	Composed of the O-antigen, core polysaccharides and lipid A; the genes involved in the biosynthesis of the basic O-antigen are located in the rfb/rfc loci; O-antigen modification is associated with temperate bacteriophages. Four different serotype-converting phages have been found: SfII, Sf6, SfV and SfX, which are involved in conversion of a serotype Y stain to serotypes 2a, 3b, 5a and X, respec…	-	Required for resistance to host defence and for the intracellular spread, but not for bacterial invasion	-
SX-1_GM000718	46.9	1.1e-28	VFG043292	AI148	HexNAc	flgC flagellar basal-body rod protein
SX-1_GM000719	40.8	7e-11	VFG043106	AI140	peritrichous flagella	fliE flagellar hook-basal body protein FliE
SX-1_GM000723	56.8	1.1e-130	VFG043297	AI148	HexNAc	fliI flagellum-specific ATP synthase
SX-1_GM000728	41.4	3.4e-44	VFG006700	CVF223	Flagella	flgG_2 FLAGELLAR BASAL-BODY ROD PROTEIN DISTAL ROD PROTEIN	-	-	Required for efficient cellular invasion.; YplA, a phospholipase is secreted by this type III flagellum secretion system. YplA is required for survival of Y. enterocolitica in the Peyer's patches and for stimulation of the acute inflammatory response of the host to the infection.	-
SX-1_GM000733	64.4	1.7e-38	VFG043408	AI153	peritrichous flagella	cheY chemotaxis response regulator
SX-1_GM000735	53.7	1.9e-67	VFG006610	CVF223	Flagella	fliP flagellar biosynthesis protein	-	-	Required for efficient cellular invasion.; YplA, a phospholipase is secreted by this type III flagellum secretion system. YplA is required for survival of Y. enterocolitica in the Peyer's patches and for stimulation of the acute inflammatory response of the host to the infection.	-
SX-1_GM000736	50	2.2e-19	VFG043308	AI148	HexNAc	fliQ flagellar export protein
SX-1_GM000739	47	6.4e-175	VFG043310	AI148	HexNAc	flhA flagellar biosynthesis protein FlhA
SX-1_GM000742	40.2	1.8e-64	VFG025849	CVF643	Flagella	cheB chemotaxis-specific methylesterase	-	-	Required for efficient cellular invasion.; YplA, a phospholipase is secreted by this type III flagellum secretion system. YplA is required for survival of Y. enterocolitica in the Peyer's patches and for stimulation of the acute inflammatory response of the host to the infection.	-
SX-1_GM000743	45.4	2.5e-168	VFG043409	AI153	peritrichous flagella	cheA chemotaxis histidine kinase
SX-1_GM000753	60.9	7e-82	VFG045688	CVF618	Capsule	uppS undecaprenyl diphosphate synthase	GBS can be suclassified into serotypes according to the immunologic type of the polysaccharide capsule. Of the nine serotypes described so far, the type Ia, Ib, II, III and V are reponsible for the majority of invasive human GBS disease; serotype III is particularly important becasue it causes the majority of infection to neonates	The different capsular polysaccharides consists of high-molecular-weight polymers with a repeating unit composed of glucose, galactose, N-acetylglucosamine and sialic acid; sialic acid plays important role in virulence	Inhibits the binding of the activated complement factor C3b to the surface of S. agalactiae, preventing the activation of the alternative complement pathway and inhibits complement-mediated opsonophagocytosis	-
SX-1_GM000754	49.4	1.3e-62	VFG045683	CVF618	Capsule	EFAU085_01747 phosphatidate cytidylyltransferase	GBS can be suclassified into serotypes according to the immunologic type of the polysaccharide capsule. Of the nine serotypes described so far, the type Ia, Ib, II, III and V are reponsible for the majority of invasive human GBS disease; serotype III is particularly important becasue it causes the majority of infection to neonates	The different capsular polysaccharides consists of high-molecular-weight polymers with a repeating unit composed of glucose, galactose, N-acetylglucosamine and sialic acid; sialic acid plays important role in virulence	Inhibits the binding of the activated complement factor C3b to the surface of S. agalactiae, preventing the activation of the alternative complement pathway and inhibits complement-mediated opsonophagocytosis	-
SX-1_GM000817	43.6	1.5e-95	VFG026433	CVF311	Glutamine synthesis	glnA1 glutamine synthetase
SX-1_GM000841	41.5	8.7e-59	VFG043319	AI149	polar flagella	fleQ transcriptional regulator FleQ
SX-1_GM000851	58.2	1.2e-150	VFG016046	IA001	pyoverdine	pvdH diaminobutyrate-2-oxoglutarate aminotransferase PvdH
SX-1_GM000852	41.3	1.3e-95	VFG044338	IA033	desferrioxamine	dfoJ putative decarboxylase involved in desferrioxamine biosynthesis
SX-1_GM000853	44.7	4.5e-145	VFG044203	IA028	petrobactin	asbA siderophore biosynthesis protein
SX-1_GM000855	44.4	5.7e-105	VFG044232	IA004	pseudomonine	pmsF L-lysine 6-monooxygenase NADPH
SX-1_GM000949	40.1	7.4e-52	VFG000670	VF0124	LPS	gtrB bactoprenol glucosyl transferase	Composed of the O-antigen, core polysaccharides and lipid A; the genes involved in the biosynthesis of the basic O-antigen are located in the rfb/rfc loci; O-antigen modification is associated with temperate bacteriophages. Four different serotype-converting phages have been found: SfII, Sf6, SfV and SfX, which are involved in conversion of a serotype Y stain to serotypes 2a, 3b, 5a and X, respec…	-	Required for resistance to host defence and for the intracellular spread, but not for bacterial invasion	-
SX-1_GM000960	47.6	4.3e-24	VFG022673	CVF313	Magnesium transport	mgtC Mg2+ transport P-type ATPase C MgtC
SX-1_GM000980	40.7	7.4e-99	VFG037032	CVF760	Catalase	katA protein KatA
SX-1_GM000994	47.1	1.2e-54	VFG030675	CVF651	Trehalose-recycling ABC transporter	sugC SugC
SX-1_GM001010	42.9	3.7e-72	VFG019089	CVF148	Serine protease	htrA/degP trypsin domain protein
SX-1_GM001018	51.3	1.2e-160	VFG016305	CVF566	Polyglutamic acid capsule	capD Ggt
SX-1_GM001026	43.8	8.1e-42	VFG033026	CVF675	PdgA	pdgA polysaccharide deacetylase
SX-1_GM001036	43.1	4.3e-94	VFG014099	CVF520	LPS O-antigen (P. aeruginosa)	wbpA probable UDP-glucose/GDP-mannose dehydrogenase WbpA
SX-1_GM001051	54.7	3.8e-68	VFG006818	CVF252	VirR/VirS	virR hypothetical protein
SX-1_GM001093	49.4	2.1e-112	VFG004543	CVF106	Intercellular adhesin	icaA intercellular adhesion protein A
SX-1_GM001095	41.9	4.9e-52	VFG004529	CVF106	Intercellular adhesin	icaB intercellular adhesion protein B
SX-1_GM001119	67.9	5.8e-73	VFG000077	VF0074	ClpP	clpP ATP-dependent Clp protease proteolytic subunit	21.6 kDa protein belongs to a family of proteases highly conserved in prokaryotes and eukaryotes	-	Serine protease involved in proteolysis and is required for growth under stress conditions	-
SX-1_GM001162	40.8	5.3e-40	VFG044383	IA009	thioquinolobactin	qbsH QbsH
SX-1_GM001163	50.7	1.1e-75	VFG044381	IA009	thioquinolobactin	qbsF QbsF
SX-1_GM001210	49.2	1.1e-10	VFG045470	VF0356	Cytolysin	cylR2 cytolysin regulator R2	Production and activation of cytolysin involves the products of a complex operon of eight genes and that this operon can be located on either pheromone-responsive plasmids or on the chromosome within a pathogenicity island;most of this gene locus is absent in E. faecalis V583 due to a 17-kbp deletion;Cytolysin expression is regulated by one of the subunits (CylLS'') through a quorum-sensing autoi…	Comprised of two nonidentical peptide subunits: CylLL(the long subunit) and CylLS (the short subunit), both of which are required for lytic activity;CylLL and CylLS are ribosomally synthesized as 68- and 63-amino-acid precursors, respectively, and then are posttranslationally modified by the CylM;The modified peptides are then proteolytically cleaved and secreted from the cell by CylB. CylB funct…	Capable of lysing erythrocytes, polymorphonuclear leukocytes and macrophages, as well as a broad range of gram-positive bacteria	-
SX-1_GM001420	46.6	2.8e-58	VFG006818	CVF252	VirR/VirS	virR hypothetical protein
SX-1_GM001557	48.1	2.3e-87	VFG007245	CVF276	Periplasmic binding protein-dependent ABC transport systems	vctD ironIII ABC transporter, permease protein
SX-1_GM001558	47.4	4.7e-80	VFG007250	CVF276	Periplasmic binding protein-dependent ABC transport systems	vctG ironIII ABC transporter, permease protein
SX-1_GM001559	54.8	5.4e-79	VFG007257	CVF276	Periplasmic binding protein-dependent ABC transport systems	vctC ironIII ABC transporter, ATP-binding protein
SX-1_GM001630	44	3.4e-58	VFG016389	CVF567	Polysaccharide capsule	lytR membrane-bound transcriptional regulator LytR
SX-1_GM001682	65.3	1.5e-71	VFG000077	VF0074	ClpP	clpP ATP-dependent Clp protease proteolytic subunit	21.6 kDa protein belongs to a family of proteases highly conserved in prokaryotes and eukaryotes	-	Serine protease involved in proteolysis and is required for growth under stress conditions	-
SX-1_GM001744	42.5	2.5e-108	VFG037029	CVF760	Catalase	katA catalase
SX-1_GM001767	40.9	7.8e-25	VFG006375	CVF215	Neutrophil-activating protein (HP-NAP)	napA starvation-inducible DNA-binding protein Dps
SX-1_GM001793	59	2.2e-27	VFG006467	CVF221	Urease	ureA UREASE ALPHA SUBUNIT	-	~550kDa nickel metalloenzyme comprised of two distinct subunits-UreA and UreB, the UreEFGH proteins are required for activation of urease by incorporating nickel ions into the urease apoenzyme, UreI functions as an acid-dependent urea channel; PDB code: 1E9Z	An important colonization factor, contributes to acid resistance, epithelial cell damage, chemotactic behaviour, and nitrogen metabolism	A Ni2+-containing enzyme, catalyzes the hydrolysis of urea to ammonium and carbon dioxide. Urea channels (UreI) present in the inner membrane are opened at pH<6.5, allowing delivery of urea to urease. The ammonia produced diffuses into, and thus buffers the periplasm.
SX-1_GM001794	56.1	4.9e-29	VFG019519	CVF221	Urease	ureA urease subunit alpha	-	~550kDa nickel metalloenzyme comprised of two distinct subunits-UreA and UreB, the UreEFGH proteins are required for activation of urease by incorporating nickel ions into the urease apoenzyme, UreI functions as an acid-dependent urea channel; PDB code: 1E9Z	An important colonization factor, contributes to acid resistance, epithelial cell damage, chemotactic behaviour, and nitrogen metabolism	A Ni2+-containing enzyme, catalyzes the hydrolysis of urea to ammonium and carbon dioxide. Urea channels (UreI) present in the inner membrane are opened at pH<6.5, allowing delivery of urea to urease. The ammonia produced diffuses into, and thus buffers the periplasm.
SX-1_GM001795	65.5	8.4e-221	VFG006476	CVF221	Urease	ureB urease	-	~550kDa nickel metalloenzyme comprised of two distinct subunits-UreA and UreB, the UreEFGH proteins are required for activation of urease by incorporating nickel ions into the urease apoenzyme, UreI functions as an acid-dependent urea channel; PDB code: 1E9Z	An important colonization factor, contributes to acid resistance, epithelial cell damage, chemotactic behaviour, and nitrogen metabolism	A Ni2+-containing enzyme, catalyzes the hydrolysis of urea to ammonium and carbon dioxide. Urea channels (UreI) present in the inner membrane are opened at pH<6.5, allowing delivery of urea to urease. The ammonia produced diffuses into, and thus buffers the periplasm.
SX-1_GM001798	66.8	3.1e-77	VFG006496	CVF221	Urease	ureG urease/hydrogenase-associated predicted GTPase UreG	-	~550kDa nickel metalloenzyme comprised of two distinct subunits-UreA and UreB, the UreEFGH proteins are required for activation of urease by incorporating nickel ions into the urease apoenzyme, UreI functions as an acid-dependent urea channel; PDB code: 1E9Z	An important colonization factor, contributes to acid resistance, epithelial cell damage, chemotactic behaviour, and nitrogen metabolism	A Ni2+-containing enzyme, catalyzes the hydrolysis of urea to ammonium and carbon dioxide. Urea channels (UreI) present in the inner membrane are opened at pH<6.5, allowing delivery of urea to urease. The ammonia produced diffuses into, and thus buffers the periplasm.
SX-1_GM001865	40.3	2.3e-47	VFG031747	CVF667	RegX3	regX3 Sensory transduction protein regX3
SX-1_GM001901	58.3	6.2e-245	VFG043448	AI169	Fibronectin-binding protein	Rv1837c malate synthase G
SX-1_GM001920	44.9	7e-32	VFG004729	CVF093	Thermonuclease	nuc thermonuclease
SX-1_GM002049	40.5	1.1e-43	VFG031730	CVF667	RegX3	regX3 DNA-binding response regulator RegX3
SX-1_GM002207	43.3	3.6e-24	VFG011402	CVF383	LPS	fabZ 3R-hydroxymyristoyl ACP dehydratase	Composed of the O-antigen, core polysaccharides and lipid A; the genes involved in the biosynthesis of the basic O-antigen are located in the rfb/rfc loci; O-antigen modification is associated with temperate bacteriophages. Four different serotype-converting phages have been found: SfII, Sf6, SfV and SfX, which are involved in conversion of a serotype Y stain to serotypes 2a, 3b, 5a and X, respec…	-	Required for resistance to host defence and for the intracellular spread, but not for bacterial invasion	-
SX-1_GM002262	49.9	2.2e-92	VFG030675	CVF651	Trehalose-recycling ABC transporter	sugC SugC
SX-1_GM002316	42.1	4.5e-92	VFG009390	CVF310	Lysine synthesis	lysA diaminopimelate decarboxylase LysA
SX-1_GM002348	59.4	1.1e-274	VFG016348	CVF572	Immune inhibitor A metalloprotease	BCE_1396 immune inhibitor A metalloprotease
SX-1_GM002359	41.4	1.4e-15	VFG001306	VF0003	Capsule	cap8J capsular polysaccharide synthesis enzyme Cap8J	GBS can be suclassified into serotypes according to the immunologic type of the polysaccharide capsule. Of the nine serotypes described so far, the type Ia, Ib, II, III and V are reponsible for the majority of invasive human GBS disease; serotype III is particularly important becasue it causes the majority of infection to neonates	The different capsular polysaccharides consists of high-molecular-weight polymers with a repeating unit composed of glucose, galactose, N-acetylglucosamine and sialic acid; sialic acid plays important role in virulence	Inhibits the binding of the activated complement factor C3b to the surface of S. agalactiae, preventing the activation of the alternative complement pathway and inhibits complement-mediated opsonophagocytosis	-
SX-1_GM002416	44.7	3.5e-68	VFG001248	VF0273	Flagella	fleQ transcriptional regulator FleQ	-	-	Required for efficient cellular invasion.; YplA, a phospholipase is secreted by this type III flagellum secretion system. YplA is required for survival of Y. enterocolitica in the Peyer's patches and for stimulation of the acute inflammatory response of the host to the infection.	-
SX-1_GM002559	41.1	1.5e-53	VFG030673	CVF651	Trehalose-recycling ABC transporter	sugC ABC transporter ATP-binding protein
SX-1_GM002567	55.6	3.5e-93	VFG016433	CVF567	Polysaccharide capsule	gtaB UTP--glucose-1-phosphate uridylyltransferase
SX-1_GM002569	44.3	5.7e-73	VFG046913	CVF834	LPS	F7308_0918 glycosyl transferase	Composed of the O-antigen, core polysaccharides and lipid A; the genes involved in the biosynthesis of the basic O-antigen are located in the rfb/rfc loci; O-antigen modification is associated with temperate bacteriophages. Four different serotype-converting phages have been found: SfII, Sf6, SfV and SfX, which are involved in conversion of a serotype Y stain to serotypes 2a, 3b, 5a and X, respec…	-	Required for resistance to host defence and for the intracellular spread, but not for bacterial invasion	-
SX-1_GM002635	41.4	8.3e-39	VFG022941	CVF333	MprA/B	mprA two component response transcriptional regulatory protein MprA
SX-1_GM002645	47.8	3.1e-67	VFG043437	AI153	peritrichous flagella	motB flagellar motor protein MotB
SX-1_GM002646	52.3	2e-71	VFG043438	AI153	peritrichous flagella	motA flagellar motor protein MotA
SX-1_GM002670	51.8	1.4e-36	VFG016383	CVF567	Polysaccharide capsule	BC5276 Phosphotyrosine-protein phosphatase capsular polysaccharide biosynthesis
SX-1_GM002671	49.6	4.3e-59	VFG005986	CVF186	Capsule	epsE exopolysaccharide biosynthesis protein	GBS can be suclassified into serotypes according to the immunologic type of the polysaccharide capsule. Of the nine serotypes described so far, the type Ia, Ib, II, III and V are reponsible for the majority of invasive human GBS disease; serotype III is particularly important becasue it causes the majority of infection to neonates	The different capsular polysaccharides consists of high-molecular-weight polymers with a repeating unit composed of glucose, galactose, N-acetylglucosamine and sialic acid; sialic acid plays important role in virulence	Inhibits the binding of the activated complement factor C3b to the surface of S. agalactiae, preventing the activation of the alternative complement pathway and inhibits complement-mediated opsonophagocytosis	-
SX-1_GM002672	53.4	9.6e-143	VFG016431	CVF567	Polysaccharide capsule	BALH_4777 polysaccharide biosynthesis protein
SX-1_GM002673	51.7	3.3e-112	VFG016430	CVF567	Polysaccharide capsule	BALH_4775 glycosyl transferase, group 1 family protein
SX-1_GM002674	71.3	1.4e-178	VFG016428	CVF567	Polysaccharide capsule	ugd UDP-glucose 6-dehydrogenase
SX-1_GM002675	57.3	1.5e-114	VFG016427	CVF567	Polysaccharide capsule	BALH_4772 possible mannosyltransferase
SX-1_GM002677	67.6	5.6e-183	VFG016425	CVF567	Polysaccharide capsule	manA/manC mannose-1-phosphate guanylyl transferase
SX-1_GM002678	58.3	7.1e-111	VFG016424	CVF567	Polysaccharide capsule	manA mannose-6-phosphate isomerase
SX-1_GM002680	54.6	1.7e-72	VFG016436	CVF567	Polysaccharide capsule	capA capsular polysaccharide biosynthesis
SX-1_GM002681	57.6	9.6e-70	VFG016435	CVF567	Polysaccharide capsule	BALH_4781 tyrosine-protein kinase
SX-1_GM002682	60	7.6e-89	VFG016383	CVF567	Polysaccharide capsule	BC5276 Phosphotyrosine-protein phosphatase capsular polysaccharide biosynthesis
SX-1_GM002683	81.8	1.6e-135	VFG016433	CVF567	Polysaccharide capsule	gtaB UTP--glucose-1-phosphate uridylyltransferase
SX-1_GM002684	59.5	1.5e-102	VFG016372	CVF567	Polysaccharide capsule	BC5265 membrane-bound transcriptional regulator LytR
SX-1_GM002765	43.4	1.1e-71	VFG037104	CVF762	Methionine sulphoxide reductase	msrA/BpilB trifunctional thioredoxin/methionine sulfoxide reductase A/B protein
SX-1_GM002778	45.9	2.8e-56	VFG038840	VF0473	Polar flagella	flmH 3-oxoacyl-ACP reductase	Types of bacterial movement: swimming, swarming, gliding, twitching and sliding. Only swimming and swarming are correlated with the presence of flagella. Swimming is an individual endeavour, while swarming is the movement of a group of bactera; constitutively expressed for motility in liquid environments	-	Necessary for motility, adhesion and invasion;glycosylation of the flagellin may play a role in provoking a proinflamatory response	-
SX-1_GM002813	63.8	3.4e-256	VFG000080	VF0073	ClpE	clpE ATP-dependent protease	Belongs to HSP-100/Clp family	-	An ATPase required for prolonged survival at 42 degree; acts synergistically with ClpC in cell division	-
SX-1_GM002865	51.2	2.8e-82	VFG043257	AI147	<beta>-GlcNAc	cheV hypothetical protein
SX-1_GM002883	41.1	1.1e-33	VFG001404	VF0306	AhpC	ahpC ALKYL HYDROPEROXIDE REDUCTASE C PROTEIN AHPC ALKYL HYDROPEROXIDASE C	-	-	Alkyl hydroperoxide reductase involved in protecting mycobacteria from the oxidative and nitrosative responses of macrophages	-
SX-1_GM002897	45.8	3.6e-83	VFG016506	CVF588	PDH-B	pdhB pyruvate dehydrogenase E1 component, beta subunit
SX-1_GM002942	41.5	2.3e-49	VFG009301	CVF305	Pantothenate synthesis	panC pantoate--beta-alanine ligase
SX-1_GM002943	54.7	6.2e-31	VFG008112	CVF305	Pantothenate synthesis	panD aspartate 1-decarboxylase
SX-1_GM002997	50.1	3.1e-91	VFG030679	CVF651	Trehalose-recycling ABC transporter	sugC ABC transporter ATP-binding protein
SX-1_GM003032	43.5	7.5e-36	VFG016532	CVF591	Capsule	oppF oligopeptide ABC transporter, permease component	GBS can be suclassified into serotypes according to the immunologic type of the polysaccharide capsule. Of the nine serotypes described so far, the type Ia, Ib, II, III and V are reponsible for the majority of invasive human GBS disease; serotype III is particularly important becasue it causes the majority of infection to neonates	The different capsular polysaccharides consists of high-molecular-weight polymers with a repeating unit composed of glucose, galactose, N-acetylglucosamine and sialic acid; sialic acid plays important role in virulence	Inhibits the binding of the activated complement factor C3b to the surface of S. agalactiae, preventing the activation of the alternative complement pathway and inhibits complement-mediated opsonophagocytosis	-
SX-1_GM003051	64.3	4.8e-106	VFG016402	CVF567	Polysaccharide capsule	galU UTP-glucose-1-phosphate uridylyltransferase
SX-1_GM003081	46.7	9.1e-69	VFG044358	IA011	achromobactin	cbrD ATP binding protein from the ferric achromobactin permease
SX-1_GM003106	51.5	4.8e-168	VFG016304	CVF566	Polyglutamic acid capsule	capD gamma-glutamyltranspeptidase
SX-1_GM003179	41.4	1e-55	VFG007501	CVF281	Flagella	flrA FlrA; sigma-54-dependent transcriptional activator	-	-	Required for efficient cellular invasion.; YplA, a phospholipase is secreted by this type III flagellum secretion system. YplA is required for survival of Y. enterocolitica in the Peyer's patches and for stimulation of the acute inflammatory response of the host to the infection.	-
SX-1_GM003203	41.5	3.9e-45	VFG038840	VF0473	Polar flagella	flmH 3-oxoacyl-ACP reductase	Types of bacterial movement: swimming, swarming, gliding, twitching and sliding. Only swimming and swarming are correlated with the presence of flagella. Swimming is an individual endeavour, while swarming is the movement of a group of bactera; constitutively expressed for motility in liquid environments	-	Necessary for motility, adhesion and invasion;glycosylation of the flagellin may play a role in provoking a proinflamatory response	-
SX-1_GM003220	66.3	1.1e-159	VFG001381	VF0253	Isocitrate lyase	icl Isocitrate lyase Icl isocitrase isocitratase	-	PDB code: 1F61	Required for persistant infection	Isocitrate lyase is the initial enzyme in the glyoxylate shunt, a secondary metabolic pathway that allows bacteria to utilize fatty acids as carbon and energy sources when the availability of primary carbon sources is limiting; Isocitrate lyase, in combination with malate synthase, catalyzes the conversion of isocitrate to malate, a reation that allows maintenance of the TCA cycle and synthesize …
SX-1_GM003224	44.3	1e-53	VFG038840	VF0473	Polar flagella	flmH 3-oxoacyl-ACP reductase	Types of bacterial movement: swimming, swarming, gliding, twitching and sliding. Only swimming and swarming are correlated with the presence of flagella. Swimming is an individual endeavour, while swarming is the movement of a group of bactera; constitutively expressed for motility in liquid environments	-	Necessary for motility, adhesion and invasion;glycosylation of the flagellin may play a role in provoking a proinflamatory response	-
SX-1_GM003252	40.3	4.6e-55	VFG043220	AI146	lateral flagella	flbD sigma-54 transcriptional regulator
SX-1_GM003269	47.1	1.4e-234	VFG047713	CVF845	Pyrimidine biosynthesis	FNFX1_0026 hypothetical protein	CarB, CarA, and PyrB encode the large and small subunits of carbamoylphosphate synthetase and aspartate carbamoyl transferase, respectively. These enzymes catalyze the first two steps in the pyrimidine nucleotide biosynthetic pathway in many bacteria, including Francisella, and are required for the virulence of several pathogens, including Salmonella and E. coli	-	Mediating bacterial resistance to reactive oxygen species (ROS) that is important for phagosomal escape	-
SX-1_GM003273	45.1	1.8e-150	VFG041043	SS180	HSI-3	clpV3 ClpA/B-type protease
SX-1_GM003285	40.5	3e-79	VFG009135	CVF300	FAS-II	kasB 3-oxoacyl-acyl carrier protein synthase II
SX-1_GM003288	41.8	1.4e-34	VFG016532	CVF591	Capsule	oppF oligopeptide ABC transporter, permease component	GBS can be suclassified into serotypes according to the immunologic type of the polysaccharide capsule. Of the nine serotypes described so far, the type Ia, Ib, II, III and V are reponsible for the majority of invasive human GBS disease; serotype III is particularly important becasue it causes the majority of infection to neonates	The different capsular polysaccharides consists of high-molecular-weight polymers with a repeating unit composed of glucose, galactose, N-acetylglucosamine and sialic acid; sialic acid plays important role in virulence	Inhibits the binding of the activated complement factor C3b to the surface of S. agalactiae, preventing the activation of the alternative complement pathway and inhibits complement-mediated opsonophagocytosis	-
SX-1_GM003298	44.1	5e-30	VFG016532	CVF591	Capsule	oppF oligopeptide ABC transporter, permease component	GBS can be suclassified into serotypes according to the immunologic type of the polysaccharide capsule. Of the nine serotypes described so far, the type Ia, Ib, II, III and V are reponsible for the majority of invasive human GBS disease; serotype III is particularly important becasue it causes the majority of infection to neonates	The different capsular polysaccharides consists of high-molecular-weight polymers with a repeating unit composed of glucose, galactose, N-acetylglucosamine and sialic acid; sialic acid plays important role in virulence	Inhibits the binding of the activated complement factor C3b to the surface of S. agalactiae, preventing the activation of the alternative complement pathway and inhibits complement-mediated opsonophagocytosis	-
SX-1_GM003299	49.1	3.8e-42	VFG016532	CVF591	Capsule	oppF oligopeptide ABC transporter, permease component	GBS can be suclassified into serotypes according to the immunologic type of the polysaccharide capsule. Of the nine serotypes described so far, the type Ia, Ib, II, III and V are reponsible for the majority of invasive human GBS disease; serotype III is particularly important becasue it causes the majority of infection to neonates	The different capsular polysaccharides consists of high-molecular-weight polymers with a repeating unit composed of glucose, galactose, N-acetylglucosamine and sialic acid; sialic acid plays important role in virulence	Inhibits the binding of the activated complement factor C3b to the surface of S. agalactiae, preventing the activation of the alternative complement pathway and inhibits complement-mediated opsonophagocytosis	-
SX-1_GM003402	49.2	1.4e-91	VFG017973	CVF393	Capsule biosynthesis and transport	C8J_1330 hypothetical protein
SX-1_GM003466	41.5	6.3e-07	VFG045470	VF0356	Cytolysin	cylR2 cytolysin regulator R2	Production and activation of cytolysin involves the products of a complex operon of eight genes and that this operon can be located on either pheromone-responsive plasmids or on the chromosome within a pathogenicity island;most of this gene locus is absent in E. faecalis V583 due to a 17-kbp deletion;Cytolysin expression is regulated by one of the subunits (CylLS'') through a quorum-sensing autoi…	Comprised of two nonidentical peptide subunits: CylLL(the long subunit) and CylLS (the short subunit), both of which are required for lytic activity;CylLL and CylLS are ribosomally synthesized as 68- and 63-amino-acid precursors, respectively, and then are posttranslationally modified by the CylM;The modified peptides are then proteolytically cleaved and secreted from the cell by CylB. CylB funct…	Capable of lysing erythrocytes, polymorphonuclear leukocytes and macrophages, as well as a broad range of gram-positive bacteria	-
SX-1_GM003490	41.7	6e-76	VFG044396	IA030	Pyridine-2,6-dithiocarboxylic acid (PDTC)	pdtorfM putative aminotransferase
SX-1_GM003502	42.5	2e-76	VFG044272	IA026	staphyloferrin A	htsB iron compound ABC transporter, permease protein
SX-1_GM003503	46.5	5.4e-74	VFG044174	IA038	vibrioferrin	pvuD putative ferrichrome ABC transporter permease
SX-1_GM003591	64.5	3.1e-83	VFG016238	CVF560	Hemolysin III	hlyIII hemolysin
SX-1_GM003610	40.9	3e-31	VFG009676	CVF322	AhpC	ahpC AhpC	-	-	Alkyl hydroperoxide reductase involved in protecting mycobacteria from the oxidative and nitrosative responses of macrophages	-
SX-1_GM003624	40.8	2.5e-19	VFG009424	CVF313	Magnesium transport	mgtC MgtC/SapB transporter
SX-1_GM003628	51.1	4.9e-51	VFG015885	CVF546	Phytotoxin phaseolotoxin	cysC1 adenylylsulfate kinase
SX-1_GM003654	41.1	3.5e-08	VFG021069	CVF017	SodCI	sodCI Gifsy-2 prophage superoxide dismutase precursor Cu-Zn	Encoded on the lysogenic phage Gifsy-2	-	Contribute to survival during systemic phase of infection	-
SX-1_GM003715	64.1	3.1e-96	VFG016166	IA003	achromobactin	cbrD ABC transporter
SX-1_GM003716	42.1	2.3e-72	VFG044357	IA011	achromobactin	cbrC ferric achromobactin inner membrane permease
SX-1_GM003717	46.8	1.4e-77	VFG044356	IA011	achromobactin	cbrB ferric achromobactin inner membrane permease
SX-1_GM003718	41.3	7.9e-56	VFG044253	IA027	staphyloferrin B	sirA siderophore compound ABC transporter binding protein
SX-1_GM003728	50	1.9e-57	VFG006826	CVF253	LisR/LisK	lisR two-component response regulator
SX-1_GM003751	74	3.8e-181	VFG005579	CVF153	Streptococcal enolase	eno phosphopyruvate hydratase
SX-1_GM003755	55.3	2e-97	VFG005360	CVF123	Streptococcal plasmin receptor/GAPDH	plr/gapA glyceraldehyde-3-phosphate dehydrogenase
SX-1_GM003760	79.2	2.8e-83	VFG000077	VF0074	ClpP	clpP ATP-dependent Clp protease proteolytic subunit	21.6 kDa protein belongs to a family of proteases highly conserved in prokaryotes and eukaryotes	-	Serine protease involved in proteolysis and is required for growth under stress conditions	-
SX-1_GM003769	46	2.1e-59	VFG045297	VF0171	LPS	hisF imidazole glycerol phosphate synthase subunit HisF	Composed of the O-antigen, core polysaccharides and lipid A; the genes involved in the biosynthesis of the basic O-antigen are located in the rfb/rfc loci; O-antigen modification is associated with temperate bacteriophages. Four different serotype-converting phages have been found: SfII, Sf6, SfV and SfX, which are involved in conversion of a serotype Y stain to serotypes 2a, 3b, 5a and X, respec…	-	Required for resistance to host defence and for the intracellular spread, but not for bacterial invasion	-
SX-1_GM003771	40	7.7e-34	VFG014106	CVF520	LPS O-antigen (P. aeruginosa)	hisH2 glutamine amidotransferase
SX-1_GM003778	62.2	6.3e-97	VFG006808	CVF248	Lipoprotein diacylglyceryl transferase	lgt lgt
SX-1_GM003786	41.2	8.9e-50	VFG038763	AI144	ND	fleQ/flrC FleQ protein
SX-1_GM003802	40	5.9e-122	VFG009230	CVF299	Accessory secretion factor	secA2 SecA DEAD domain protein
SX-1_GM003814	54.4	1.2e-13	VFG010906	CVF362	Carbon storage regulator A	csrA global regulator carbon storage regulator
SX-1_GM003831	41.5	3.8e-75	VFG005841	CVF186	Capsule	rgpG putative glycosyl transferase N-acetylglucosaminyltransferase, RgpG	GBS can be suclassified into serotypes according to the immunologic type of the polysaccharide capsule. Of the nine serotypes described so far, the type Ia, Ib, II, III and V are reponsible for the majority of invasive human GBS disease; serotype III is particularly important becasue it causes the majority of infection to neonates	The different capsular polysaccharides consists of high-molecular-weight polymers with a repeating unit composed of glucose, galactose, N-acetylglucosamine and sialic acid; sialic acid plays important role in virulence	Inhibits the binding of the activated complement factor C3b to the surface of S. agalactiae, preventing the activation of the alternative complement pathway and inhibits complement-mediated opsonophagocytosis	-
SX-1_GM003836	49.6	1.2e-118	VFG016410	CVF567	Polysaccharide capsule	BT9727_4949 conserved hypothetical protein, possible UDP-glucose/GDP-mannose dehydrogenase
SX-1_GM003837	68.3	2.4e-110	VFG016433	CVF567	Polysaccharide capsule	gtaB UTP--glucose-1-phosphate uridylyltransferase
SX-1_GM003845	44.1	1.1e-31	VFG011402	CVF383	LPS	fabZ 3R-hydroxymyristoyl ACP dehydratase	Composed of the O-antigen, core polysaccharides and lipid A; the genes involved in the biosynthesis of the basic O-antigen are located in the rfb/rfc loci; O-antigen modification is associated with temperate bacteriophages. Four different serotype-converting phages have been found: SfII, Sf6, SfV and SfX, which are involved in conversion of a serotype Y stain to serotypes 2a, 3b, 5a and X, respec…	-	Required for resistance to host defence and for the intracellular spread, but not for bacterial invasion	-
SX-1_GM003866	63.6	5.5e-131	VFG001373	VF0144	Capsule	cps4I UDP-N-acetylglucosamine-2-epimerase	GBS can be suclassified into serotypes according to the immunologic type of the polysaccharide capsule. Of the nine serotypes described so far, the type Ia, Ib, II, III and V are reponsible for the majority of invasive human GBS disease; serotype III is particularly important becasue it causes the majority of infection to neonates	The different capsular polysaccharides consists of high-molecular-weight polymers with a repeating unit composed of glucose, galactose, N-acetylglucosamine and sialic acid; sialic acid plays important role in virulence	Inhibits the binding of the activated complement factor C3b to the surface of S. agalactiae, preventing the activation of the alternative complement pathway and inhibits complement-mediated opsonophagocytosis	-
SX-1_GM003893	40.4	1.7e-57	VFG043691	TX033	colibactin	clbD putative 3-hydroxyacyl-CoA dehydrogenase
SX-1_GM003953	54.7	5.8e-154	VFG037030	CVF760	Catalase	katA catalase
SX-1_GM003959	43.2	3.4e-48	VFG022905	CVF331	PhoP/R	phoP putative DNA-binding response regulator PhoP
SX-1_GM003967	46.9	1.6e-80	VFG005533	CVF148	Serine protease	htrA/degP serine protease HtrA
SX-1_GM003972	48.9	9.3e-57	VFG031738	CVF667	RegX3	regX3 Sensory transduction protein RegX3
SX-1_GM004011	50	1.4e-119	VFG013203	CVF506	Heme biosynthesis	hemL glutamate-1-semialdehyde-2,1-aminomutase
SX-1_GM004107	52.4	6.7e-60	VFG006826	CVF253	LisR/LisK	lisR two-component response regulator
SX-1_GM004116	41.7	3.2e-36	VFG030691	CVF651	Trehalose-recycling ABC transporter	sugC sugar-transport ATP-binding protein ABC transporter SugC
SX-1_GM004147	40.9	1.5e-71	VFG047566	CVF839	Purine	FN3523_0383 Phosphoribosylformylglycinamidine cyclo-ligase
SX-1_GM004277	46.6	2.3e-111	VFG006719	CVF228	Listeria adhesion protein	lap hypothetical protein
SX-1_GM004320	49	8.2e-59	VFG008678	CVF288	PDIM (phthiocerol dimycocerosate) and PGL (phenolic glycolipid) biosynthesis and transport	ddrA drrA
SX-1_GM004430	42	1.5e-50	VFG043099	AI140	peritrichous flagella	fliY cystine transporter subunit
SX-1_GM004447	53.4	8.5e-105	VFG030724	CVF651	Trehalose-recycling ABC transporter	sugC carbohydrate ABC transporter ATP-binding protein, CUT1 family
SX-1_GM004466	42.7	2e-59	VFG032909	CVF670	Post-translocation chaperone	prsA2 prsA protein, protein export protein
SX-1_GM004475	51.4	2.1e-180	VFG033023	CVF674	OatA	oatA acyltransferase	-	-	An Listeria peptidoglycan modifying enzyme that acetylates muramic acid residues of L. monocytogenes peptidoglycan critical for the bacterial survival in infected hosts	-
SX-1_GM004495	64.7	3.3e-129	VFG032188	CVF238	Lipoate protein ligase A1	lplA1 lipoate-protein ligase A
SX-1_GM004523	42.8	5.1e-44	VFG009704	CVF324	fe] SodA [Iron-cofactored SOD	sodA superoxide dismutase
SX-1_GM004584	43.5	1.3e-60	VFG019760	CVF518	Type IV pili biosynthesis	pilR putative two-component system, response regulator
SX-1_GM004629	74.3	9.7e-176	VFG000682	VF0141	Capsule	capB CapB, involved in Poly-gamma-glutamate synthesis	GBS can be suclassified into serotypes according to the immunologic type of the polysaccharide capsule. Of the nine serotypes described so far, the type Ia, Ib, II, III and V are reponsible for the majority of invasive human GBS disease; serotype III is particularly important becasue it causes the majority of infection to neonates	The different capsular polysaccharides consists of high-molecular-weight polymers with a repeating unit composed of glucose, galactose, N-acetylglucosamine and sialic acid; sialic acid plays important role in virulence	Inhibits the binding of the activated complement factor C3b to the surface of S. agalactiae, preventing the activation of the alternative complement pathway and inhibits complement-mediated opsonophagocytosis	-
SX-1_GM004630	75.2	8.5e-64	VFG000681	VF0141	Capsule	capC CapC, involved in Poly-gamma-glutamate synthesis	GBS can be suclassified into serotypes according to the immunologic type of the polysaccharide capsule. Of the nine serotypes described so far, the type Ia, Ib, II, III and V are reponsible for the majority of invasive human GBS disease; serotype III is particularly important becasue it causes the majority of infection to neonates	The different capsular polysaccharides consists of high-molecular-weight polymers with a repeating unit composed of glucose, galactose, N-acetylglucosamine and sialic acid; sialic acid plays important role in virulence	Inhibits the binding of the activated complement factor C3b to the surface of S. agalactiae, preventing the activation of the alternative complement pathway and inhibits complement-mediated opsonophagocytosis	-
SX-1_GM004631	53.1	1.8e-121	VFG000680	VF0141	Capsule	capA CapA, required for Poly-gamma-glutamate transport	GBS can be suclassified into serotypes according to the immunologic type of the polysaccharide capsule. Of the nine serotypes described so far, the type Ia, Ib, II, III and V are reponsible for the majority of invasive human GBS disease; serotype III is particularly important becasue it causes the majority of infection to neonates	The different capsular polysaccharides consists of high-molecular-weight polymers with a repeating unit composed of glucose, galactose, N-acetylglucosamine and sialic acid; sialic acid plays important role in virulence	Inhibits the binding of the activated complement factor C3b to the surface of S. agalactiae, preventing the activation of the alternative complement pathway and inhibits complement-mediated opsonophagocytosis	-
SX-1_GM004632	46.3	6.1e-127	VFG016302	CVF566	Polyglutamic acid capsule	capD gamma-glutamyltranspeptidase, pxo2-55
SX-1_GM004634	50.3	1.9e-134	VFG016302	CVF566	Polyglutamic acid capsule	capD gamma-glutamyltranspeptidase, pxo2-55
SX-1_GM004671	55.9	1.4e-93	VFG016309	CVF567	Polysaccharide capsule	galE UDP-glucose 4-epimerase
SX-1_GM004706	41	6.8e-56	VFG007499	CVF281	Flagella	flrA FlaK protein	-	-	Required for efficient cellular invasion.; YplA, a phospholipase is secreted by this type III flagellum secretion system. YplA is required for survival of Y. enterocolitica in the Peyer's patches and for stimulation of the acute inflammatory response of the host to the infection.	-
SX-1_GM004722	75.4	1.8e-169	VFG000682	VF0141	Capsule	capB CapB, involved in Poly-gamma-glutamate synthesis	GBS can be suclassified into serotypes according to the immunologic type of the polysaccharide capsule. Of the nine serotypes described so far, the type Ia, Ib, II, III and V are reponsible for the majority of invasive human GBS disease; serotype III is particularly important becasue it causes the majority of infection to neonates	The different capsular polysaccharides consists of high-molecular-weight polymers with a repeating unit composed of glucose, galactose, N-acetylglucosamine and sialic acid; sialic acid plays important role in virulence	Inhibits the binding of the activated complement factor C3b to the surface of S. agalactiae, preventing the activation of the alternative complement pathway and inhibits complement-mediated opsonophagocytosis	-
SX-1_GM004723	76	1.9e-63	VFG016295	CVF566	Polyglutamic acid capsule	capC hypothetical protein
SX-1_GM004724	56.5	1.6e-122	VFG016292	CVF566	Polyglutamic acid capsule	capA poly-gamma-glutamate synthesis protein
SX-1_GM004725	47.2	6.4e-133	VFG016302	CVF566	Polyglutamic acid capsule	capD gamma-glutamyltranspeptidase, pxo2-55
SX-1_GM004727	50.9	5e-70	VFG043285	AI148	HexNAc	fliC flagellin subunit
SX-1_GM004757	51.8	9.9e-175	VFG031404	CVF658	Copper exporter	ctpV metal cation transporter p-type ATPase, CtpV
SX-1_GM004782	41.2	1.2e-63	VFG019824	CVF521	Flagella	fleQ putative two-component system, response regulator nitrogen regulation protein NRI	-	-	Required for efficient cellular invasion.; YplA, a phospholipase is secreted by this type III flagellum secretion system. YplA is required for survival of Y. enterocolitica in the Peyer's patches and for stimulation of the acute inflammatory response of the host to the infection.	-
SX-1_GM004785	42.2	2.9e-67	VFG016506	CVF588	PDH-B	pdhB pyruvate dehydrogenase E1 component, beta subunit
SX-1_GM004864	45	1.2e-38	VFG033042	CVF675	PdgA	pdgA Uncharacterized protein yjeA
SX-1_GM004920	76.9	0	VFG000079	VF0072	ClpC	clpC endopeptidase Clp ATP-binding chain C	27-kDa stress protein belongs to the Hsp100/Clp family; Regulation of Clp protease expression is mediated by CtsR, the product of the first gene in the ClpC operon	-	An ATPase promoting early escape form the phagosome of macrophages;ClpC is also required for adhesion and invasion, possibly by modulating the expression of InlA,InlB and ActA	-
SX-1_GM004927	40.2	1.1e-19	VFG016409	CVF567	Polysaccharide capsule	cysE serine acetyltransferase
SX-1_GM004947	76.3	9.6e-179	VFG046474	CVF827	EF-Tu	OOM_0626 elongation factor	-	-	Surface-expressed elongation factor-Tu (EF-Tu) mediates attachment by interacting with host cell nucleolin	-
SX-1_GM004994	41.4	2.9e-43	VFG022873	CVF326	Sigma F	sigF RNA polymerase sigma factor SigF
SX-1_GM005016	40.2	1.5e-43	VFG006826	CVF253	LisR/LisK	lisR two-component response regulator
SX-1_GM005021	46.8	2.4e-59	VFG030700	CVF651	Trehalose-recycling ABC transporter	sugC sugar ABC transporter ATP-binding protein SugC
SX-1_GM005031	41.5	2.2e-42	VFG039536	CVF803	T4SS effectors	CBU_1566 Coxiella Dot/Icm type IVB secretion system translocated effector
SX-1_GM005034	45.3	2.8e-102	VFG013515	CVF495	Exopolysaccharide	mrsA/glmM predicted phosphomannomutase
SX-1_GM005063	42.8	4e-96	VFG047250	CVF834	LPS	Fphi_0366 UDP-N-acetylglucosamine pyrophosphorylase/glucosamine-1-phosphate N-acetyltransferase	Composed of the O-antigen, core polysaccharides and lipid A; the genes involved in the biosynthesis of the basic O-antigen are located in the rfb/rfc loci; O-antigen modification is associated with temperate bacteriophages. Four different serotype-converting phages have been found: SfII, Sf6, SfV and SfX, which are involved in conversion of a serotype Y stain to serotypes 2a, 3b, 5a and X, respec…	-	Required for resistance to host defence and for the intracellular spread, but not for bacterial invasion	-
SX-1_GM005149	45	2.6e-125	VFG043686	TX033	colibactin	clbI putative polyketide synthase
SX-1_GM005180	53.5	2.2e-83	VFG044358	IA011	achromobactin	cbrD ATP binding protein from the ferric achromobactin permease
SX-1_GM005181	46.4	3.6e-77	VFG044271	IA026	staphyloferrin A	htsC FecCD iron compound ABC transporter, permease family protein
SX-1_GM005182	44.4	4.1e-82	VFG044272	IA026	staphyloferrin A	htsB iron compound ABC transporter, permease protein
SX-1_GM005183	47.8	5.2e-76	VFG044273	IA026	staphyloferrin A	htsA ferrichrome ABC transporter lipoprotein
SX-1_GM005266	44.2	3.8e-84	VFG030724	CVF651	Trehalose-recycling ABC transporter	sugC carbohydrate ABC transporter ATP-binding protein, CUT1 family
SX-1_GM005466	47.1	9.2e-88	VFG005042	CVF110	Capsule	capG capsular polysaccharide synthesis enzyme CapG	GBS can be suclassified into serotypes according to the immunologic type of the polysaccharide capsule. Of the nine serotypes described so far, the type Ia, Ib, II, III and V are reponsible for the majority of invasive human GBS disease; serotype III is particularly important becasue it causes the majority of infection to neonates	The different capsular polysaccharides consists of high-molecular-weight polymers with a repeating unit composed of glucose, galactose, N-acetylglucosamine and sialic acid; sialic acid plays important role in virulence	Inhibits the binding of the activated complement factor C3b to the surface of S. agalactiae, preventing the activation of the alternative complement pathway and inhibits complement-mediated opsonophagocytosis	-
SX-1_GM005467	42.6	3e-61	VFG043383	AI150	Pse5Ac7Ac	pseB UDP-N-acetylglucosamine 4,6-dehydratase
SX-1_GM005563	57.7	1.8e-17	VFG011430	CVF383	LPS	acpXL acyl carrier protein	Composed of the O-antigen, core polysaccharides and lipid A; the genes involved in the biosynthesis of the basic O-antigen are located in the rfb/rfc loci; O-antigen modification is associated with temperate bacteriophages. Four different serotype-converting phages have been found: SfII, Sf6, SfV and SfX, which are involved in conversion of a serotype Y stain to serotypes 2a, 3b, 5a and X, respec…	-	Required for resistance to host defence and for the intracellular spread, but not for bacterial invasion	-
SX-1_GM005575	40.4	6.9e-109	VFG009227	CVF299	Accessory secretion factor	secA2 preprotein translocase ATPase SecA2
SX-1_GM005577	46.2	1.9e-103	VFG013515	CVF495	Exopolysaccharide	mrsA/glmM predicted phosphomannomutase
SX-1_GM005630	40.6	5.2e-55	VFG014368	CVF521	Flagella	fleQ transcriptional regulator FleQ	-	-	Required for efficient cellular invasion.; YplA, a phospholipase is secreted by this type III flagellum secretion system. YplA is required for survival of Y. enterocolitica in the Peyer's patches and for stimulation of the acute inflammatory response of the host to the infection.	-
SX-1_GM005706	41	9.7e-07	VFG045470	VF0356	Cytolysin	cylR2 cytolysin regulator R2	Production and activation of cytolysin involves the products of a complex operon of eight genes and that this operon can be located on either pheromone-responsive plasmids or on the chromosome within a pathogenicity island;most of this gene locus is absent in E. faecalis V583 due to a 17-kbp deletion;Cytolysin expression is regulated by one of the subunits (CylLS'') through a quorum-sensing autoi…	Comprised of two nonidentical peptide subunits: CylLL(the long subunit) and CylLS (the short subunit), both of which are required for lytic activity;CylLL and CylLS are ribosomally synthesized as 68- and 63-amino-acid precursors, respectively, and then are posttranslationally modified by the CylM;The modified peptides are then proteolytically cleaved and secreted from the cell by CylB. CylB funct…	Capable of lysing erythrocytes, polymorphonuclear leukocytes and macrophages, as well as a broad range of gram-positive bacteria	-
SX-1_GM005765	73.5	4.7e-221	VFG012096	CVF403	GroEL	groEL chaperonin GroEL
SX-1_GM005801	40.6	1.9e-34	VFG013192	CVF501	Haemophilus iron transport locus	hitC ABC transporter related
SX-1_GM005905	42.6	6.4e-37	VFG019117	CVF186	Capsule	SPH_0460 UDP-N-acetyl-D-mannosamine transferase	GBS can be suclassified into serotypes according to the immunologic type of the polysaccharide capsule. Of the nine serotypes described so far, the type Ia, Ib, II, III and V are reponsible for the majority of invasive human GBS disease; serotype III is particularly important becasue it causes the majority of infection to neonates	The different capsular polysaccharides consists of high-molecular-weight polymers with a repeating unit composed of glucose, galactose, N-acetylglucosamine and sialic acid; sialic acid plays important role in virulence	Inhibits the binding of the activated complement factor C3b to the surface of S. agalactiae, preventing the activation of the alternative complement pathway and inhibits complement-mediated opsonophagocytosis	-
SX-1_GM006109	42.7	3.4e-15	VFG043551	AI354	histone-like protein (Hlp)/laminin-binding protein (LBP)	ML1683 histone-like protein
SX-1_GM006120	47.8	1.9e-169	VFG000079	VF0072	ClpC	clpC endopeptidase Clp ATP-binding chain C	27-kDa stress protein belongs to the Hsp100/Clp family; Regulation of Clp protease expression is mediated by CtsR, the product of the first gene in the ClpC operon	-	An ATPase promoting early escape form the phagosome of macrophages;ClpC is also required for adhesion and invasion, possibly by modulating the expression of InlA,InlB and ActA	-
SX-1_GM006140	45.2	1.6e-51	VFG005766	CVF171	Beta-hemolysin/cytolysin	cylG hypothetical protein
SX-1_GM006141	46.8	7.4e-16	VFG005770	CVF171	Beta-hemolysin/cytolysin	acpC acyl carrier protein AcpC
SX-1_GM006142	47.7	1.8e-30	VFG005773	CVF171	Beta-hemolysin/cytolysin	cylZ 3R-hydroxymyristoyl ACP dehydratase CylZ
SX-1_GM006198	43.5	5e-93	VFG026433	CVF311	Glutamine synthesis	glnA1 glutamine synthetase
SX-1_GM006203	60.5	1.7e-35	VFG043408	AI153	peritrichous flagella	cheY chemotaxis response regulator
SX-1_GM006204	40.6	5.7e-55	VFG043411	AI153	peritrichous flagella	cheR chemotaxis protein methyltransferase CheR
SX-1_GM006214	43.3	8.4e-103	VFG006843	CVF255	CheA/CheY	cheA chemotaxis protein CheA
SX-1_GM006367	40.6	1.5e-51	VFG032908	CVF670	Post-translocation chaperone	prsA2 putative post-translocation molecular chaperone
SX-1_GM006382	40.1	1.9e-81	VFG009135	CVF300	FAS-II	kasB 3-oxoacyl-acyl carrier protein synthase II
SX-1_GM006494	42.2	8.1e-43	VFG002338	VF0394	Flagella	fliP flagellar biosynthetic protein FliP	-	-	Required for efficient cellular invasion.; YplA, a phospholipase is secreted by this type III flagellum secretion system. YplA is required for survival of Y. enterocolitica in the Peyer's patches and for stimulation of the acute inflammatory response of the host to the infection.	-
SX-1_GM006495	42.3	3.4e-09	VFG006669	CVF223	Flagella	fliQ flagellar biosynthetic protein	-	-	Required for efficient cellular invasion.; YplA, a phospholipase is secreted by this type III flagellum secretion system. YplA is required for survival of Y. enterocolitica in the Peyer's patches and for stimulation of the acute inflammatory response of the host to the infection.	-
SX-1_GM006508	43.4	1.2e-32	VFG043417	AI153	peritrichous flagella	flgC flagellar basal body rod protein FlgC
SX-1_GM006515	46.6	1.2e-08	VFG045470	VF0356	Cytolysin	cylR2 cytolysin regulator R2	Production and activation of cytolysin involves the products of a complex operon of eight genes and that this operon can be located on either pheromone-responsive plasmids or on the chromosome within a pathogenicity island;most of this gene locus is absent in E. faecalis V583 due to a 17-kbp deletion;Cytolysin expression is regulated by one of the subunits (CylLS'') through a quorum-sensing autoi…	Comprised of two nonidentical peptide subunits: CylLL(the long subunit) and CylLS (the short subunit), both of which are required for lytic activity;CylLL and CylLS are ribosomally synthesized as 68- and 63-amino-acid precursors, respectively, and then are posttranslationally modified by the CylM;The modified peptides are then proteolytically cleaved and secreted from the cell by CylB. CylB funct…	Capable of lysing erythrocytes, polymorphonuclear leukocytes and macrophages, as well as a broad range of gram-positive bacteria	-
SX-1_GM006549	60.3	9e-66	VFG000077	VF0074	ClpP	clpP ATP-dependent Clp protease proteolytic subunit	21.6 kDa protein belongs to a family of proteases highly conserved in prokaryotes and eukaryotes	-	Serine protease involved in proteolysis and is required for growth under stress conditions	-
SX-1_GM006597	43.9	1.1e-24	VFG004728	CVF093	Thermonuclease	nuc thermonuclease
SX-1_GM006607	61.2	2.4e-80	VFG016237	CVF560	Hemolysin III	hlyIII hemolysin III
SX-1_GM006641	40.1	6.2e-54	VFG000670	VF0124	LPS	gtrB bactoprenol glucosyl transferase	Composed of the O-antigen, core polysaccharides and lipid A; the genes involved in the biosynthesis of the basic O-antigen are located in the rfb/rfc loci; O-antigen modification is associated with temperate bacteriophages. Four different serotype-converting phages have been found: SfII, Sf6, SfV and SfX, which are involved in conversion of a serotype Y stain to serotypes 2a, 3b, 5a and X, respec…	-	Required for resistance to host defence and for the intracellular spread, but not for bacterial invasion	-
SX-1_GM006895	40.1	2.8e-62	VFG042917	AI117	type IV pili	pilT twitching motility protein PilT
SX-1_GM006924	40.7	8.3e-14	VFG043551	AI354	histone-like protein (Hlp)/laminin-binding protein (LBP)	ML1683 histone-like protein
SX-1_GM006929	59.3	6.1e-112	VFG016424	CVF567	Polysaccharide capsule	manA mannose-6-phosphate isomerase
SX-1_GM006989	51.5	1.6e-95	VFG001373	VF0144	Capsule	cps4I UDP-N-acetylglucosamine-2-epimerase	GBS can be suclassified into serotypes according to the immunologic type of the polysaccharide capsule. Of the nine serotypes described so far, the type Ia, Ib, II, III and V are reponsible for the majority of invasive human GBS disease; serotype III is particularly important becasue it causes the majority of infection to neonates	The different capsular polysaccharides consists of high-molecular-weight polymers with a repeating unit composed of glucose, galactose, N-acetylglucosamine and sialic acid; sialic acid plays important role in virulence	Inhibits the binding of the activated complement factor C3b to the surface of S. agalactiae, preventing the activation of the alternative complement pathway and inhibits complement-mediated opsonophagocytosis	-
SX-1_GM007043	49.3	8.3e-32	VFG011402	CVF383	LPS	fabZ 3R-hydroxymyristoyl ACP dehydratase	Composed of the O-antigen, core polysaccharides and lipid A; the genes involved in the biosynthesis of the basic O-antigen are located in the rfb/rfc loci; O-antigen modification is associated with temperate bacteriophages. Four different serotype-converting phages have been found: SfII, Sf6, SfV and SfX, which are involved in conversion of a serotype Y stain to serotypes 2a, 3b, 5a and X, respec…	-	Required for resistance to host defence and for the intracellular spread, but not for bacterial invasion	-
